# Supplementary material for: Synthesis and Late-Stage Modification of (−)-Doliculide Derivatives Using Matteson’s Homologation Approach
Source: Mar Drugs. 2024 Apr 8;22(4):165. doi: 10.3390/md22040165 (PMC11051198; doi:10.3390/md22040165)
Supplement: Supplementary file 1 [file marinedrugs-22-00165-s001.zip]

Archive with 1 entries (1 files):
- marinedrugs-2929901-supplementary.pdf
